# Supplementary material for: Benchmarking of ATAC Sequencing Data From BGI’s Low-Cost DNBSEQ-G400 Instrument for Identification of Open and Occupied Chromatin Regions
Source: Front Mol Biosci. 2022 Jul 7;9:900323. doi: 10.3389/fmolb.2022.900323 (PMC9302965; doi:10.3389/fmolb.2022.900323)
Supplement: Supplementary file 1 [file Table2.XLSX]

## Sheet: Insert_sizes
Library	PE	Sample ID	Cell type	Median Insert Size	Average Insert Size	<100 bp	<146 bp	>147 bp	>315 Di-nucelo	READ_PAIRS counts	% <100 bp	% <146 bp	% >147 bp	>315 Di-nucelo
BGI	PE100	MEFS-C1	MEFs	172	170.716	5648993	9785454	14104025	1549161	24024076	23.5139	40.7319	58.7079	6.44837
BGI	PE100	MEFS-C2	MEFs	167	164.037	6101516	10126619	13358277	1236024	23611705	25.8411	42.8881	56.5748	5.23479
BGI	PE100	MEFS-C4	MEFs	181	179.812	4753108	8604866	16408470	1753067	25154823	18.8954	34.2076	65.2299	6.96911
BGI	PE100	mESCS-C1	mESCs	189	185.374	3854210	6325999	11970169	1599065	18374051	20.9764	34.429	65.1471	8.70284
BGI	PE100	mESCS-C3	mESCs	178	173.205	3944379	6942306	11210224	867091	18245490	21.6184	38.0494	61.4411	4.75236
BGI	PE100	mESCS-C5	mESCs	180	174.168	4136270	6898381	11255859	1018010	18237370	22.6802	37.8255	61.7187	5.582
Illumina	PE100	MEFS-C1	MEFs	203	223.367	4190895	7361814	17788591	5225153	25290358	16.5711	29.1092	70.3374	20.6607
Illumina	PE100	MEFS-C2	MEFs	196	211.813	4617520	7766959	17334300	4514011	25235259	18.2979	30.7782	68.6908	17.8877
Illumina	PE100	MEFS-C4	MEFs	196	205	3912544	7142905	18327980	3509639	25705774	15.2205	27.7872	71.2991	13.6531
Illumina	PE100	mESCS-C1	mESCs	207	216.521	3202795	5313082	13518684	3238521	18987615	16.8678	27.9818	71.1974	17.056
Illumina	PE100	mESCS-C3	mESCs	203	209.146	3096730	5522474	13514672	2698353	19209069	16.1212	28.7493	70.3557	14.0473
Illumina	PE100	mESCS-C5	mESCs	203	209.99	3304244	5520722	13341322	2895283	18990800	17.3992	29.0705	70.2515	15.2457
Illumina	PE150	MEFS-C1	MEFs	210	230.742	4329832	5866550	17863027	5292201	23818093	18.1788	24.6306	74.9977	22.2192
Illumina	PE150	MEFS-C2	MEFs	203	218.304	4710055	6217873	17196883	4517421	23495088	20.047	26.4646	73.1935	19.2271
Illumina	PE150	MEFS-C4	MEFs	203	210.157	3997913	5544792	18116346	3470328	23873250	16.7464	23.226	75.8855	14.5365
Illumina	PE150	mESCS-C1	mESCs	213	221.617	3267228	4277935	13394580	3214882	17823715	18.3308	24.0014	75.1503	18.0371
Illumina	PE150	mESCS-C3	mESCs	209	214.476	3168600	4330090	13372062	2669801	17867644	17.7337	24.2343	74.8395	14.9421
Illumina	PE150	mESCS-C5	mESCs	209	215.242	3372062	4431632	13216473	2877887	17762547	18.9841	24.9493	74.4064	16.202
