# Supplementary material for: Benchmarking of ATAC Sequencing Data From BGI’s Low-Cost DNBSEQ-G400 Instrument for Identification of Open and Occupied Chromatin Regions
Source: Front Mol Biosci. 2022 Jul 7;9:900323. doi: 10.3389/fmolb.2022.900323 (PMC9302965; doi:10.3389/fmolb.2022.900323)
Supplement: Supplementary file 3 [file Table3.XLSX]

## Sheet: BGI_HOMER_Top25
RANK	Non-redundant TF	Motif Name	Consensus	P-value	Log P-value	q-value (Benjamini)	# of Target Sequences with Motif(of 38411)	% of Target Sequences with Motif	# of Background Sequences with Motif(of 37396)	% of Background Sequences with Motif
1	Zeb1	ZEB1(Zf)/PDAC-ZEB1-ChIP-Seq(GSE64557)/Homer	VCAGGTRDRY	1e-1883	-4337	0	18226	0.4745	9487.3	0.2537
2	Tcf3	E2A(bHLH),near_PU.1/Bcell-PU.1-ChIP-Seq(GSE21512)/Homer	NVCACCTGBN	1e-1831	-4216	0	16120	0.4197	7911.1	0.2116
3	Pou5f1	OCT4-SOX2-TCF-NANOG(POU,Homeobox,HMG)/mES-Oct4-ChIP-Seq(GSE11431)/Homer	ATTTGCATAACAATG	1e-1492	-3436	0	3934	0.1024	740.9	0.0198
4	Snai1	Snail1(Zf)/LS174T-SNAIL1.HA-ChIP-Seq(GSE127183)/Homer	TRCACCTGCY	1e-1414	-3258	0	10555	0.2748	4557.8	0.1219
5	Zeb2	ZEB2(Zf)/SNU398-ZEB2-ChIP-Seq(GSE103048)/Homer	GNMCAGGTGTGC	1e-1262	-2907	0	11268	0.2934	5315.4	0.1421
6	Snai2	Slug(Zf)/Mesoderm-Snai2-ChIP-Seq(GSE61475)/Homer	SNGCACCTGCHS	1e-1082	-2492	0	7227	0.1882	2860.5	0.0765
7	Rest	REST-NRSF(Zf)/Jurkat-NRSF-ChIP-Seq/Homer	GGMGCTGTCCATGGTGCTGA	1e-1044	-2405	0	965	0.0251	30.3	0.0008
8	Klf1	KLF1(Zf)/HUDEP2-KLF1-CutnRun(GSE136251)/Homer	VDGGGYGGGGCY	1e-599	-1380	0	16961	0.4416	11733.7	0.3138
9	Pou3f3	Brn1(POU,Homeobox)/NPC-Brn1-ChIP-Seq(GSE35496)/Homer	TATGCWAATBAV	1e-588	-1355	0	4189	0.1091	1671.9	0.0447
10	Pou3f1	Oct6(POU,Homeobox)/NPC-Pou3f1-ChIP-Seq(GSE35496)/Homer	WATGCAAATGAG	1e-479	-1103	0	4807	0.1252	2262.3	0.0605
11	Klf5	KLF5(Zf)/LoVo-KLF5-ChIP-Seq(GSE49402)/Homer	DGGGYGKGGC	1e-468	-1080	0	20268	0.5277	15339.4	0.4102
12	Esrrb	Esrrb(NR)/mES-Esrrb-ChIP-Seq(GSE11431)/Homer	KTGACCTTGA	1e-468	-1079	0	8043	0.2094	4668.4	0.1248
		Oct4(POU,Homeobox)/mES-Oct4-ChIP-Seq(GSE11431)/Homer	ATTTGCATAW	1e-456	-1051	0	5327	0.1387	2672.6	0.0715
13	Sox2	Sox2(HMG)/mES-Sox2-ChIP-Seq(GSE11431)/Homer	BCCATTGTTC	1e-434	-1000	0	10129	0.2637	6452.8	0.1726
14	Esrrg	ERRg(NR)/Kidney-ESRRG-ChIP-Seq(GSE104905)/Homer	GTGACCTTGRVN	1e-409	-943.1	0	9729	0.2533	6210.3	0.1661
15	Klf3	KLF3(Zf)/MEF-Klf3-ChIP-Seq(GSE44748)/Homer	NRGCCCCRCCCHBNN	1e-402	-925.9	0	10980	0.2859	7281.1	0.1947
16	Sf1	SF1(NR)/H295R-Nr5a1-ChIP-Seq(GSE44220)/Homer	CAAGGHCANV	1e-376	-865.9	0	6690	0.1742	3891.9	0.1041
17	Sp2	Sp2(Zf)/HEK293-Sp2.eGFP-ChIP-Seq(Encode)/Homer	YGGCCCCGCCCC	1e-370	-852.3	0	21905	0.5703	17403.3	0.4654
		E2A(bHLH)/proBcell-E2A-ChIP-Seq(GSE21978)/Homer	DNRCAGCTGY	1e-366	-844.3	0	16062	0.4182	11910.2	0.3185
18	Rara	RAR:RXR(NR),DR0/ES-RAR-ChIP-Seq(GSE56893)/Homer	AGGTCAAGGTCA	1e-338	-778.9	0	2602	0.0677	1068	0.0286
19	Klf4	Klf4(Zf)/mES-Klf4-ChIP-Seq(GSE11431)/Homer	GCCACACCCA	1e-321	-739.7	0	8148	0.2121	5235.9	0.14
20	Sox3	Sox3(HMG)/NPC-Sox3-ChIP-Seq(GSE33059)/Homer	CCWTTGTY	1e-320	-738.7	0	16617	0.4327	12653.8	0.3384
21	Klf6	KLF6(Zf)/PDAC-KLF6-ChIP-Seq(GSE64557)/Homer	MKGGGYGTGGCC	1e-318	-733	0	16621	0.4328	12670.8	0.3388
22	Sox21	Sox21(HMG)/ESC-SOX21-ChIP-Seq(GSE110505)/Homer	BCCWTTGTBYKV	1e-307	-708.6	0	17178	0.4473	13244.3	0.3542
23	Klf9	Klf9(Zf)/GBM-Klf9-ChIP-Seq(GSE62211)/Homer	GCCACRCCCACY	1e-306	-706	0	8580	0.2234	5647.6	0.151
24	Nr5a2	Nr5a2(NR)/Pancreas-LRH1-ChIP-Seq(GSE34295)/Homer	BTCAAGGTCA	1e-305	-702.8	0	9094	0.2368	6082	0.1626
25	Rarg	RARg(NR)/ES-RARg-ChIP-Seq(GSE30538)/Homer	AGGTCAAGGTCA	1e-297	-685.5	0	1297	0.0338	372.8	0.01

## Sheet: Illumina_HOMER_Top25
RANK	Non-redundant TF	Motif Name	Consensus	P-value	Log P-value	q-value (Benjamini)	# of Target Sequences with Motif(of 36786)	% of Target Sequences with Motif	# of Background Sequences with Motif(of 36182)	% of Background Sequences with Motif
1	Zeb1	ZEB1(Zf)/PDAC-ZEB1-ChIP-Seq(GSE64557)/Homer	VCAGGTRDRY	1e-1817	-4185	0	17606	0.4786	9277	0.2564
2	Tcf3	E2A(bHLH),near_PU.1/Bcell-PU.1-ChIP-Seq(GSE21512)/Homer	NVCACCTGBN	1e-1722	-3965	0	15478	0.4208	7743.4	0.214
3	Pou5f1	OCT4-SOX2-TCF-NANOG(POU,Homeobox,HMG)/mES-Oct4-ChIP-Seq(GSE11431)/Homer	ATTTGCATAACAATG	1e-1370	-3156	0	3731	0.1014	733.7	0.0203
4	Snai1	Snail1(Zf)/LS174T-SNAIL1.HA-ChIP-Seq(GSE127183)/Homer	TRCACCTGCY	1e-1354	-3119	0	10180	0.2767	4459.6	0.1233
5	Zeb2	ZEB2(Zf)/SNU398-ZEB2-ChIP-Seq(GSE103048)/Homer	GNMCAGGTGTGC	1e-1237	-2851	0	10907	0.2965	5174.3	0.143
6	Snai2	Slug(Zf)/Mesoderm-Snai2-ChIP-Seq(GSE61475)/Homer	SNGCACCTGCHS	1e-1061	-2445	0	7021	0.1909	2795.3	0.0773
7	Rest	REST-NRSF(Zf)/Jurkat-NRSF-ChIP-Seq/Homer	GGMGCTGTCCATGGTGCTGA	1e-971	-2236	0	930	0.0253	32.7	0.0009
8	Pou3f3	Brn1(POU,Homeobox)/NPC-Brn1-ChIP-Seq(GSE35496)/Homer	TATGCWAATBAV	1e-574	-1323	0	3979	0.1082	1580.6	0.0437
9	Klf1	KLF1(Zf)/HUDEP2-KLF1-CutnRun(GSE136251)/Homer	VDGGGYGGGGCY	1e-561	-1293	0	16217	0.4409	11376.5	0.3144
10	Pou3f1	Oct6(POU,Homeobox)/NPC-Pou3f1-ChIP-Seq(GSE35496)/Homer	WATGCAAATGAG	1e-470	-1082	0	4569	0.1242	2143.7	0.0592
		Oct4(POU,Homeobox)/mES-Oct4-ChIP-Seq(GSE11431)/Homer	ATTTGCATAW	1e-448	-1032	0	5079	0.1381	2544.5	0.0703
11	Klf5	KLF5(Zf)/LoVo-KLF5-ChIP-Seq(GSE49402)/Homer	DGGGYGKGGC	1e-436	-1005	0	19397	0.5273	14887.4	0.4115
12	Esrrb	Esrrb(NR)/mES-Esrrb-ChIP-Seq(GSE11431)/Homer	KTGACCTTGA	1e-430	-991.1	0	7719	0.2098	4584.7	0.1267
13	Sox2	Sox2(HMG)/mES-Sox2-ChIP-Seq(GSE11431)/Homer	BCCATTGTTC	1e-390	-900.2	0	9600	0.261	6249.9	0.1727
14	Esrrg	ERRg(NR)/Kidney-ESRRG-ChIP-Seq(GSE104905)/Homer	GTGACCTTGRVN	1e-377	-868.5	0	9323	0.2534	6068.3	0.1677
15	Klf3	KLF3(Zf)/MEF-Klf3-ChIP-Seq(GSE44748)/Homer	NRGCCCCRCCCHBNN	1e-359	-827	0	10413	0.2831	7060.9	0.1951
		E2A(bHLH)/proBcell-E2A-ChIP-Seq(GSE21978)/Homer	DNRCAGCTGY	1e-352	-812.5	0	15479	0.4208	11604.7	0.3207
16	Sf1	SF1(NR)/H295R-Nr5a1-ChIP-Seq(GSE44220)/Homer	CAAGGHCANV	1e-338	-779.1	0	6345	0.1725	3783.9	0.1046
17	Sp2	Sp2(Zf)/HEK293-Sp2.eGFP-ChIP-Seq(Encode)/Homer	YGGCCCCGCCCC	1e-318	-732.8	0	20943	0.5693	17004	0.47
18	Rara	RAR:RXR(NR),DR0/ES-RAR-ChIP-Seq(GSE56893)/Homer	AGGTCAAGGTCA	1e-312	-720.3	0	2420	0.0658	1005.6	0.0278
19	Klf4	Klf4(Zf)/mES-Klf4-ChIP-Seq(GSE11431)/Homer	GCCACACCCA	1e-306	-706.9	0	7748	0.2106	5022.4	0.1388
20	Klf6	KLF6(Zf)/PDAC-KLF6-ChIP-Seq(GSE64557)/Homer	MKGGGYGTGGCC	1e-305	-703.2	0	16009	0.4352	12341.1	0.3411
21	Sox3	Sox3(HMG)/NPC-Sox3-ChIP-Seq(GSE33059)/Homer	CCWTTGTY	1e-297	-685.3	0	15770	0.4287	12160.5	0.3361
22	Sox21	Sox21(HMG)/ESC-SOX21-ChIP-Seq(GSE110505)/Homer	BCCWTTGTBYKV	1e-289	-666.2	0	16367	0.4449	12765.2	0.3528
23	Nr5a2	Nr5a2(NR)/Pancreas-LRH1-ChIP-Seq(GSE34295)/Homer	BTCAAGGTCA	1e-288	-663.6	0	8648	0.2351	5849.3	0.1617
24	Pou2f3	Oct11(POU,Homeobox)/NCIH1048-POU2F3-ChIP-seq(GSE115123)/Homer	GATTTGCATA	1e-287	-661.2	0	3407	0.0926	1717.6	0.0475
25	Rarg	RARg(NR)/ES-RARg-ChIP-Seq(GSE30538)/Homer	AGGTCAAGGTCA	1e-276	-635.8	0	1198	0.0326	346.9	0.0096
