# Supplementary material for: Benchmarking of ATAC Sequencing Data From BGI’s Low-Cost DNBSEQ-G400 Instrument for Identification of Open and Occupied Chromatin Regions
Source: Front Mol Biosci. 2022 Jul 7;9:900323. doi: 10.3389/fmolb.2022.900323 (PMC9302965; doi:10.3389/fmolb.2022.900323)
Supplement: Supplementary file 8 [file Table4.XLSX]

## Sheet: BGI_HINTATAC_Top40
RANK	Non Redundant TF	Motif	Num	Protection_Score_MEF	Protection_Score_mESC	TC_MEF	TC_mESC	TF_Activity	Z_score	P_values
1	Dbp	taipale_Dbp_bZIP_DBD_TAAATG20NCG_NRTTACGTAAYN_1_2_dimeric	1	1.62285	2.73822	1.73976	3.59342	2.96903	6.90018	5.19371e-12
2	BHLHE22	BHLHE22_MA0818.1	52	0.625952	2.10255	0.764452	1.50319	2.21533	5.16759	2.37136e-07
3	Pou5f1	PO5F1_MOUSE.H11MO.0.A	2231	0.692388	1.89032	0.590684	1.49242	2.09966	4.90169	9.50146e-07
4	Sox2	Pou5f1::Sox2_MA0142.1	2307	0.663065	1.79694	0.60991	1.46773	1.9917	4.65349	3.26356e-06
5	pou2f2	taipale_POU2F2_POU_DBD_TGACAG20NGA_NTATGCWAATN_1_2_monomeric	2022	1.07945	2.13077	0.809776	1.6123	1.85384	4.3366	1.44701e-05
		taipale_POU2F1_POU_DBD_TCTTTC20NGA_NWTATGCWAATN_1_2_monomeric	1798	0.989989	2.01396	0.78409	1.56913	1.80901	4.23353	2.30049e-05
6	Pou2f3	Pou2f3_MA0627.1	1594	1.06114	2.08845	0.855341	1.60717	1.77914	4.16488	3.11515e-05
7	Pou1f1	POU1F1_MA0784.1	1681	1.08332	2.06175	0.842803	1.57276	1.70838	4.00222	6.27501e-05
8	ALX3	taipale_ALX3_homeodomain_full_TGCAAG20NGA_NTAATYNRATTAN_1_2_dimeric	7	0.734374	1.90297	1.24622	1.77717	1.69955	3.98191	6.83628e-05
9	Otx1	taipale_Otx1_homeodomain_DBD_TCTTAG20NATG_NNTAATCCGATTANN_1_3_dimeric	52	0.198898	1.1111	0.408193	1.16583	1.66983	3.9136	9.09284e-05
10	Pou3f1	taipale_POU3F1_POU_DBD_TAGCGA20NGCT_WTATGCWAATNW_1_2_monomeric	1848	0.989162	1.87757	0.763259	1.50495	1.6301	3.82226	0.000132237
		SOX2_MOUSE.H11MO.0.A	2389	0.740687	1.60757	0.612606	1.35651	1.61078	3.77786	0.000158184
11	Pou5f1p1	taipale_POU5F1P1_POU_DBD_TAGAGT20NGAT_TATGCWAAT_1_2_monomeric	2273	1.07528	1.91364	0.815785	1.57694	1.59952	3.75196	0.000175457
12	Pou3f3	taipale_POU3F3_POU_DBD_TCGCAT20NACT_NWTATGCWAATTW_1_4_monomeric	1523	1.02257	1.91899	0.786406	1.46008	1.57009	3.68433	0.000229309
13	Nanog	NANOG_MOUSE.H11MO.0.A	2439	0.850048	1.71056	0.668674	1.33805	1.52989	3.5919	0.000328275
14	Sox15	SOX15_MA1152.1	777	0.928937	1.67588	0.668454	1.33846	1.41695	3.33227	0.000861395
15	ESX1	ESX1_MA0644.1	6	0.207113	0.783346	0.402404	1.08518	1.25901	2.96922	0.0029856
16	Hoxd3	taipale_Hoxd3_homeodomain_DBD_TGCCAT20NCG_NNYAATTANN_1_4_monomeric	42	-0.123417	0.507679	0.694279	1.29785	1.23467	2.91325	0.00357685
17	ID4	taipale_ID4_bHLH_DBD_CTACA14N_NRCACCTGNN_1_4_dimeric	178	0.236555	0.701871	0.764254	1.48127	1.18233	2.79294	0.00522315
18	Sox5	SOX5_MOUSE.H11MO.0.C	1197	0.554082	1.17641	0.732334	1.24517	1.13516	2.6845	0.00726391
19	Lhx4	Lhx4_MA0704.1	632	0.850117	1.49824	0.650153	1.13588	1.13385	2.68149	0.00732942
20	HESX1	taipale_HESX1_homeodomain_DBD_TCTTCT20NCTG_NTAATTRGYAATTAN_2_3_dimeric	565	0.711248	1.35095	0.911927	1.4024	1.13018	2.67306	0.00751628
21	Sox9	SOX9_MA0077.1	1405	0.732938	1.29348	0.8392	1.3585	1.07984	2.55733	0.0105478
		taipale_SOX9_HMG_DBD_TCTCAA20NGA_NAACAATRN_1_4_monomeric	1531	0.571845	1.13783	0.799891	1.3029	1.06899	2.53239	0.0113289
22	ZEB1	ZEB1_MA0103.3	1971	0.428997	0.784934	0.81544	1.51794	1.05843	2.50813	0.0121373
		PO3F1_HUMAN.H11MO.0.C	1143	0.84192	1.36112	0.763932	1.28703	1.0423	2.47104	0.0134722
23	TBX5	taipale_TBX5_TBX_DBD_TAGAAC40NAAT_AGGTGTGA_1_3_monomeric	1402	0.414839	0.643708	0.619791	1.40547	1.01455	2.40724	0.0160735
24	NOTO	taipale_NOTO_homeodomain_DBD_TGCGTT30NTGC_NYTMATTANN_1_4_monomeric	238	1.04231	1.4217	0.873256	1.48558	0.991717	2.35476	0.0185345
25	HOXA2	taipale_HOXA2_homeodomain_DBD_TTATTA20NTA_NNYMATTANN_1_3_monomeric	14	0.28679	1.03722	1.20123	1.43554	0.984737	2.33872	0.0193501
26	HOXA1	taipale_HOXA1_homeodomain_DBD_TGGAAT20NAAT_NNYAATTANN_1_3_monomeric	190	0.511915	1.03157	0.710142	1.17476	0.984273	2.33765	0.0194054
27	EMX1	taipale_EMX1_homeodomain_DBD_TCGCAT30NACT_NNYAATTANN_1_3_monomeric	23	0.238579	0.883889	1.87508	2.21188	0.982109	2.33268	0.0196652
28	Hoxd13	taipale_Hoxd13_homeodomain_DBD_TGATAA20NATA_CCAATAAAAN_1_4_monomeric	2	0.270546	0.773841	0.494114	0.964939	0.97412	2.31431	0.0206508
29	ELF5	taipale_ELF5_ETS_DBD_TGCCGC20NCG_ACCCGGAAGTN_2_2_monomeric	160	0.71966	1.10354	0.917495	1.492	0.958386	2.27814	0.0227181
		POU2F2_MA0507.1	1660	1.32649	1.83	0.938318	1.36468	0.929878	2.21261	0.0269248
30	SNAI2	SNAI2_MOUSE.H11MO.0.A	2212	0.536278	0.862937	0.873379	1.46874	0.922022	2.19455	0.028196
31	GBX2	taipale_GBX2_homeodomain_full_TGATTT20NGA_NNYAATTANN_1_2_monomeric	11	0.193408	0.501602	0.294136	0.891398	0.905456	2.15647	0.0310472
32	SP1	taipale_SP1_C2H2_DBD_TCTATG20NGA_GCCMCGCCCMC_1_4_monomeric	1047	1.35674	1.80342	1.46535	1.91889	0.900225	2.14444	0.0319975
		taipale_SOX15_HMG_full_TGTTCA20NCTG_AACAATAMCATTGTT_1_4_dimeric	234	0.386742	1.00318	0.965189	1.23187	0.883121	2.10512	0.0352805
33	ZNF784	taipale_ZNF784_C2H2_full_TGCGGG20NGA_GTACCTACCT_1_3_monomeric	1072	1.04044	1.50088	1.14785	1.56265	0.875244	2.08702	0.0368866
34	LHX9	taipale_LHX9_homeodomain_DBD_TATTGT20NGTG_TAATTRCYAATTA_1_3_dimeric	588	0.540583	1.02004	0.905456	1.30073	0.874734	2.08584	0.0369927
35	PDX1	taipale_PDX1_homeodomain_DBD_TGGAAT30NAAT_NYMATTAN_1_3_monomeric	80	1.05916	1.62318	0.832199	1.13742	0.869245	2.07323	0.0381513
36	Pou2f1	taipale_POU2F1_POU_DBD_TCTTTC20NGA_NWTRMATATKYAWN_1_2_dimeric	504	1.14124	1.66038	0.799372	1.13826	0.85803	2.04745	0.0406143
37	Hoxb5	Hoxb5_MA0904.1	473	0.563593	1.01538	0.834395	1.22798	0.845372	2.01835	0.0435551
38	Srebf1	Srebf1(var.2)_MA0829.1	628	0.891033	0.999803	1.0279	1.75967	0.84054	2.00724	0.0447243
39	EN1	taipale_EN1_homeodomain_full_TGACCT20NCCA_TAATTRSNYAATTA_2_4_dimeric	148	0.513113	1.00649	1.38392	1.71867	0.828129	1.97871	0.0478488
		mix-a_MA0621.1	579	0.706826	1.14258	0.691906	1.07452	0.818371	1.95628	0.0504325
40	ALx4	Alx4_MA0853.1	339	0.695134	1.05883	0.737631	1.15897	0.785031	1.87964	0.0601577

## Sheet: Illumina_HINTATAC_Top40
RANK	Non Redundant TF	Motif	Num	Protection_Score_MEF	Protection_Score_mESC	TC_MEF	TC_mESC	TF_Activity	Z_score	P_values
1	HOXA2	taipale_HOXA2_homeodomain_DBD_TTATTA20NTA_NNYMATTANN_1_3_monomeric	12	0.810739	2.27476	0.789884	1.57131	2.24545	5.68606	1.30007e-08
2	ESX1	ESX1_MA0644.1	5	0.0692461	1.11571	0.362129	1.21563	1.89996	4.81874	1.44471e-06
3	Pou5f1	PO5F1_MOUSE.H11MO.0.A	2037	0.666056	1.70771	0.562558	1.38776	1.86686	4.73564	2.18366e-06
4	Sox2	Pou5f1::Sox2_MA0142.1	2043	0.620775	1.63197	0.58948	1.40467	1.82638	4.63403	3.58611e-06
5	Pou5f2	taipale_POU2F2_POU_DBD_TGACAG20NGA_NTATGCWAATN_1_2_monomeric	1861	1.05031	2.0413	0.771764	1.54939	1.76862	4.48902	7.1552e-06
6	Pou2f3	Pou2f3_MA0627.1	1454	0.97403	1.97578	0.831433	1.59751	1.76783	4.48705	7.22159e-06
7	Pou2f1	taipale_POU2F1_POU_DBD_TCTTTC20NGA_NWTATGCWAATN_1_2_monomeric	1654	0.963048	1.95244	0.765946	1.53635	1.7598	4.46687	7.93714e-06
8	Pou1f1	POU1F1_MA0784.1	1527	1.08182	2.0324	0.834566	1.54837	1.66439	4.22736	2.36453e-05
9	Pou3f1	taipale_POU3F1_POU_DBD_TAGCGA20NGCT_WTATGCWAATNW_1_2_monomeric	1722	0.936428	1.8058	0.724483	1.47253	1.61742	4.10944	3.96627e-05
10	BHLHE22	BHLHE22_MA0818.1	43	0.635809	1.77896	0.843782	1.31619	1.61556	4.10477	4.04709e-05
11	GBX2	taipale_GBX2_homeodomain_full_TGATTT20NGA_NNYAATTANN_1_2_monomeric	18	0.0930989	0.779698	0.229619	1.15382	1.6108	4.09283	4.26135e-05
12	Pou33f3	taipale_POU3F3_POU_DBD_TCGCAT20NACT_NWTATGCWAATTW_1_4_monomeric	1402	1.00687	1.88224	0.772878	1.46461	1.5671	3.98313	6.80129e-05
13	Pou5f1p1	taipale_POU5F1P1_POU_DBD_TAGAGT20NGAT_TATGCWAAT_1_2_monomeric	2105	1.05764	1.87997	0.810336	1.54201	1.554	3.95023	7.8075e-05
		SOX2_MOUSE.H11MO.0.A	2106	0.698651	1.50561	0.591088	1.30146	1.51733	3.85818	0.000114234
14	NANOG	NANOG_MOUSE.H11MO.0.A	2205	0.796941	1.60829	0.63243	1.25804	1.43696	3.65642	0.000255764
15	Otx1	taipale_Otx1_homeodomain_DBD_TCTTAG20NATG_NNTAATCCGATTANN_1_3_dimeric	37	0.490615	1.22559	0.640389	1.3254	1.41998	3.6138	0.000301743
16	Sox15	SOX15_MA1152.1	691	0.852281	1.6314	0.639963	1.27762	1.41678	3.60576	0.000311242
17	HOXC12	taipale_HOXC12_homeodomain_DBD_TCATGC20NGTA_NGTCGTAAAAN_1_4_monomeric	28	0.609975	1.56259	0.657377	0.913882	1.20912	3.08444	0.00203934
		PO3F1_HUMAN.H11MO.0.C	1024	0.74359	1.31472	0.686808	1.22283	1.10716	2.82847	0.00467717
18	Hoxd3	taipale_Hoxd3_homeodomain_DBD_TGCCAT20NCG_NNYAATTANN_1_4_monomeric	43	-0.00157943	0.499005	0.615266	1.16033	1.04565	2.67407	0.00749376
19	Sox5	SOX5_MOUSE.H11MO.0.C	1112	0.526701	1.09679	0.72431	1.18207	1.02785	2.62938	0.00855411
20	Pou2f2	taipale_POU2F2_POU_DBD_TGACAG20NGA_NWTRMATATKYAWN_1_2_dimeric	102	0.701879	1.34752	0.577143	0.947443	1.01594	2.59948	0.0093365
21	Sox9	taipale_SOX9_HMG_DBD_TCTCAA20NGA_NAACAATRN_1_4_monomeric	1414	0.608195	1.14949	0.81701	1.28754	1.01183	2.58915	0.00962129
22	TBX5	taipale_TBX5_TBX_DBD_TAGAAC40NAAT_AGGTGTGA_1_3_monomeric	1281	0.442139	0.688521	0.635862	1.37486	0.985383	2.52277	0.0116436
23	ZEB1	ZEB1_MA0103.3	1982	0.414857	0.751337	0.858641	1.50278	0.980616	2.5108	0.0120458
		SOX9_MA0077.1	1281	0.76484	1.26212	0.873686	1.3365	0.960094	2.45928	0.0139216
		POU2F2_MA0507.1	1462	1.25441	1.76732	0.925463	1.36352	0.950968	2.43637	0.0148355
24	Hoxb5	Hoxb5_MA0904.1	375	0.507751	1.06204	0.784912	1.18134	0.950723	2.43576	0.0148607
		taipale_POU2F1_POU_DBD_TCTTTC20NGA_NWTRMATATKYAWN_1_2_dimeric	457	1.08111	1.6689	0.777624	1.10992	0.920076	2.35882	0.0183332
25	HNF1B	taipale_HNF1B_homeodomain_full_TCGACT20NCAT_NRTTAATNATTAACN_1_2_dimeric	18	1.23288	1.91932	0.969047	1.19662	0.914018	2.34361	0.0190981
26	HESX1	taipale_HESX1_homeodomain_DBD_TCTTCT20NCTG_NTAATTRGYAATTAN_2_3_dimeric	469	0.784581	1.29396	0.948378	1.34123	0.902235	2.31403	0.0206661
27	RFX5	taipale_RFX5_RFX_DBD_TGGAGC30NGAT_SGTTRCCATRGCAACS_2_2_dimeric	94	1.22176	1.66798	1.52248	1.96988	0.893616	2.29239	0.021883
28	ELF5	taipale_ELF5_ETS_DBD_TGCCGC20NCG_ACCCGGAAGTN_2_2_monomeric	126	0.859415	1.19052	1.06226	1.61284	0.881682	2.26243	0.0236707
29	Lhx4	Lhx4_MA0704.1	566	0.843915	1.32919	0.659474	1.04528	0.871076	2.23581	0.0253644
30	SNAI2	SNAI2_MOUSE.H11MO.0.A	2016	0.509453	0.782519	0.893732	1.48329	0.862621	2.21458	0.0267888
31	ID4	taipale_ID4_bHLH_DBD_CTACA14N_NRCACCTGNN_1_4_dimeric	186	0.299616	0.631861	0.800421	1.3121	0.843921	2.16764	0.0301863
32	PDX1	taipale_PDX1_homeodomain_DBD_TGGAAT30NAAT_NYMATTAN_1_3_monomeric	67	1.08742	1.5713	0.842937	1.18689	0.827829	2.12724	0.0334003
		ZEB1_HUMAN.H11MO.0.A	1890	0.736552	1.06183	0.927565	1.41959	0.8173	2.10081	0.035658
33	ZNF784	taipale_ZNF784_C2H2_full_TGCGGG20NGA_GTACCTACCT_1_3_monomeric	1045	1.13639	1.56481	1.20632	1.5922	0.814306	2.09329	0.0363231
34	EVX2	EVX2_MA0888.1	77	0.370446	0.712363	1.10727	1.57634	0.810986	2.08496	0.0370731
35	CUX1	taipale_CUX1_CUT_DBD_TAGCAG40NACT_ATCRATNNNNNATCRAT_1_3_dimeric	177	1.08562	1.64915	0.964634	1.18797	0.786866	2.02441	0.0429284
36	MSX2	taipale_MSX2_homeodomain_DBD_TGCGGG20NGA_NYAATTAAAANNYAATTA_2_3_dimeric	66	0.353198	0.956893	0.877913	1.04679	0.772573	1.98852	0.0467538
37	HOXA1	taipale_HOXA1_homeodomain_DBD_TGGAAT20NAAT_NNYAATTANN_1_3_monomeric	173	0.519877	0.863278	0.764549	1.19255	0.771403	1.98559	0.0470793
38	SP1	taipale_SP1_C2H2_DBD_TCTATG20NGA_GCCMCGCCCMC_1_4_monomeric	950	1.35472	1.73543	1.44078	1.83044	0.770375	1.98301	0.0473668
		taipale_SOX15_HMG_full_TGTTCA20NCTG_AACAATAMCATTGTT_1_4_dimeric	203	0.635995	1.17846	1.03174	1.23588	0.746593	1.9233	0.054442
39	VSX2	VSX2_MOUSE.H11MO.0.C	655	0.948241	1.3166	1.08302	1.44499	0.730331	1.88248	0.0597712
		LHX2_MA0700.1	18	0.283691	0.683069	0.813596	1.13914	0.724923	1.8689	0.0616363
		taipale_Pou2f2_POU_DBD_TAGATA20NTAT_NWTRMATATKYAWN_1_3_dimeric	1040	0.848576	1.32498	0.866922	1.10189	0.711371	1.83488	0.0665232
40	BARHL2	taipale_BARHL2_homeodomain_full_TCCAGT40NGAC_NNTAATTGNN_1_3_monomeric	35	1.12748	1.42028	1.27123	1.68918	0.710749	1.83332	0.0667552
