# Supplementary material for: Benchmarking of ATAC Sequencing Data From BGI’s Low-Cost DNBSEQ-G400 Instrument for Identification of Open and Occupied Chromatin Regions
Source: Front Mol Biosci. 2022 Jul 7;9:900323. doi: 10.3389/fmolb.2022.900323 (PMC9302965; doi:10.3389/fmolb.2022.900323)
Supplement: Supplementary file 9 [file Table1.XLSX]

## Sheet: Mapping_statistics
	Library	Sample ID	Cell type	#Original Reads	# Mapped reads	% Mapped Reads	# Duplicates	% Duplicates	# Uniquely mapped reads (q10)	% uniqulely mapped	# MT Reads	% MT	# Usable Reads	% Usable Reads	Average usable reads	SD usable reads	#Reads mapping 1KB TSS (FROT)	%FROT	Downsample	Downsample (P)		#Reads Downsampled	Average	SD	FROT	%FROT
PE100	BGI	MEFS-C1	MEFs	112512332	109682932	97.4853	32731286	29.0913	72008055	64.0001	633993	0.563488	71374062	63.4367			8141108	11.4063	60000000	0.840642	MEFS-C1	59954250			6838650	11.4064
PE100	BGI	MEFS-C2	MEFs	91810490	89212647	97.1704	19427275	21.1602	65251563	71.072	623692	0.679325	64627871	70.3927			6909335	10.691	60000000	0.928392	MEFS-C2	60103770			6426252	10.6919
PE100	BGI	MEFS-C4	MEFs	112745790	106666205	94.6077	24904238	22.0888	76918301	68.2228	523064	0.463932	76395237	67.7588	7.07991e+07	5.90472e+06	8441179	11.0494	60000000	0.785389	MEFS-C4	60349513	6.01358e+07	199574	6669728	11.0518
PE100	BGI	mESCS-C1	mESCs	164751424	160401693	97.3598	90369191	54.8518	62172331	37.7371	1546972	0.938973	60625359	36.7981			6470821	10.6735	45000000	0.742264	mESCS-C1	44860663			4787554	10.6721
PE100	BGI	mESCS-C3	mESCs	105365054	102435815	97.2199	47974975	45.5322	48286106	45.8274	1058577	1.00468	47227529	44.8228			5614480	11.8882	45000000	0.952834	mESCS-C3	44869439			5333678	11.8871
PE100	BGI	mESCS-C5	mESCs	118395288	115164146	97.2709	41288145	34.8731	66595886	56.2488	1080161	0.912334	65515725	55.3364	5.77895e+07	9.46815e+06	7020579	10.7159	45000000	0.686858	mESCS-C5	45200242	4.49768e+07	193572	4843899	10.7165
PE100	Illumina	MEFS-C1	MEFs	107991522	105602667	97.7879	31349999	29.0301	69994905	64.8152	599540	0.555173	69395365	64.26			8509444	12.2623	60000000	0.864611	MEFS-C1	59681152			7318093	12.262
PE100	Illumina	MEFS-C2	MEFs	106486934	104043592	97.7055	27803416	26.1097	71645305	67.2808	641557	0.602475	71003748	66.6784			8131638	11.4524	60000000	0.845026	MEFS-C2	60356804			6912845	11.4533
PE100	Illumina	MEFS-C4	MEFs	110542906	105239619	95.2025	28308803	25.6089	72621719	65.6955	480709	0.434862	72141010	65.2606	7.08467e+07	1.37954e+06	8629842	11.9625	60000000	0.831704	MEFS-C4	59869422	59969126	348686	7158844	11.9574
PE100	Illumina	mESCS-C1	mESCs	124164536	120660403	97.1778	60006290	48.328	54451543	43.8543	1484811	1.19584	52966732	42.6585			6006276	11.3397	45000000	0.84959	mESCS-C1	45016278			5104939	11.3402
PE100	Illumina	mESCS-C3	mESCs	104656398	101640735	97.1185	45459167	43.4366	50265471	48.029	1094579	1.04588	49170892	46.9832			6110416	12.4269	45000000	0.915176	mESCS-C3	45237623			5621801	12.4273
PE100	Illumina	mESCS-C5	mESCs	98207046	95425741	97.1679	32094459	32.6804	57445964	58.4947	1007901	1.0263	56438063	57.4684	5.28586e+07	3.63479e+06	6448886	11.4265	45000000	0.797334	mESCS-C5	45151745	4.51352e+07	111594	5159993	11.4281
PE150	Illumina	MEFS-C1	MEFs	107991522	105268954	97.4789	31282696	28.9677	69778723	64.615	602644	0.558048	69176079	64.057			14920500	21.5689	60000000	99.5613	MEFS-C1	60182490			7526540	12.5062
PE150	Illumina	MEFS-C2	MEFs	106486936	103722385	97.4039	27750823	26.0603	71421683	67.0708	645371	0.606057	70776312	66.4648			14312266	20.2218	60000000	92.9698	MEFS-C2	60163980			7022087	11.6716
PE150	Illumina	MEFS-C4	MEFs	110542914	104888883	94.8852	28245257	25.5514	72361530	65.4601	483359	0.437259	71878171	65.0229	7.06102e+07	1.35868e+06	15234032	21.1942	60000000	124.131	MEFS-C4	59651422	5.99993e+07	301411	7282321	12.2081
PE150	Illumina	mESCS-C1	mESCs	124164538	120226096	96.828	59844481	48.1977	54304343	43.7358	1496112	1.20494	52808231	42.5308			10409754	19.7124	45000000	30.078	mESCS-C1	44882524			5198980	11.5835
PE150	Illumina	mESCS-C3	mESCs	104656400	101209106	96.7061	45297164	43.2818	50102892	47.8737	1101528	1.05252	49001364	46.8212			10558682	21.5477	45000000	40.8523	mESCS-C3	45079599			5722888	12.6951
PE150	Illumina	mESCS-C5	mESCs	98207050	95037784	96.7729	31986768	32.5707	57257470	58.3028	1014422	1.03294	56243048	57.2699	5.26842e+07	3.62243e+06	11247107	19.9973	45000000	44.3602	mESCS-C5	44994587	44985570	98846.4	6560766	14.5812
