# Supplementary material for: Benchmarking of ATAC Sequencing Data From BGI’s Low-Cost DNBSEQ-G400 Instrument for Identification of Open and Occupied Chromatin Regions
Source: Front Mol Biosci. 2022 Jul 7;9:900323. doi: 10.3389/fmolb.2022.900323 (PMC9302965; doi:10.3389/fmolb.2022.900323)
Supplement: Supplementary file 10 [file Table5.XLSX]

## Sheet: Illumina_TOBIAS_Top40
RANK	Non-Redundant TF	motif_id	total_tfbs	MEF_HISEQ_mean_score	MEF_HISEQ_bound	mESC_HISEQ_mean_score	mESC_HISEQ_bound	MEF_HISEQ_mESC_HISEQ_change	MEF_HISEQ_mESC_HISEQ_pvalue
1	ZEB1	ZEB1_MA0103.3	17099	0.32731	3167	0.52961	6094	-0.51461	8.78365e-182
2	TCF4	TCF4_full	13324	0.26916	1757	0.49444	4413	-0.55901	4.91392e-179
3	ID4	ID4_DBD	12387	0.27108	1664	0.48905	3990	-0.55448	9.00384e-179
		ID4_MA0824.1	12387	0.27108	1664	0.48905	3990	-0.55448	9.00384e-179
		TCF4_DBD	12796	0.2816	1798	0.50374	4305	-0.55698	1.17112e-178
		TCF4_MA0830.1	12796	0.2816	1798	0.50374	4305	-0.55698	1.17112e-178
		TCF3_MA0522.2	12598	0.27517	1755	0.49873	4221	-0.56549	1.17895e-178
		TCF3_DBD	12598	0.27517	1755	0.49873	4221	-0.56549	1.17895e-178
4	SNAI2	SNAI2_DBD	14481	0.29442	2334	0.49716	4839	-0.52508	5.97633e-178
		SNAI2_MA0745.1	14481	0.29442	2334	0.49716	4839	-0.52508	5.97633e-178
		SNAI2_HUMAN.H11MO.0.A	14433	0.30016	2389	0.50343	4899	-0.52656	3.74547e-177
5	ITF2	ITF2_MOUSE.H11MO.0.B	12419	0.26967	1661	0.48754	3985	-0.55799	4.38092e-176
6	MESP1	MESP1_DBD	12729	0.27439	1762	0.49293	4219	-0.56054	4.40638e-176
		SNAI2_MOUSE.H11MO.0.A	14816	0.3023	2466	0.50437	5030	-0.51714	3.5555e-173
		ZEB1_HUMAN.H11MO.0.A	14938	0.2932	2305	0.46308	4473	-0.43476	4.55292e-173
		ZEB1_MOUSE.H11MO.0.B	14938	0.2932	2305	0.46308	4473	-0.43476	4.55292e-173
7	SP1	SP1_DBD	48196	0.78609	20342	0.88284	26865	-0.28924	4.69954e-173
8	KLF4	KLF4_HUMAN.H11MO.0.A	44691	0.7022	17115	0.79273	22526	-0.27082	2.91431e-172
9	SNAI1	SNAI1_MOUSE.H11MO.0.C	14751	0.3336	2828	0.51792	5245	-0.46945	6.48436e-172
		SNAI1_HUMAN.H11MO.0.C	14751	0.3336	2828	0.51792	5245	-0.46945	6.48436e-172
10	KLF12	Klf12_DBD	22187	0.74291	8669	0.88463	12455	-0.35555	4.70413e-171
		Klf12_MA0742.1	22187	0.74291	8669	0.88463	12455	-0.35555	4.70413e-171
11	SP4	SP4_MA0685.1	32970	0.89473	15434	0.98956	20101	-0.29709	3.04699e-170
		SP4_full	32970	0.89473	15434	0.98956	20101	-0.29709	3.04699e-170
12	KLF1	Klf1_MA0493.1	33853	0.57937	10598	0.71968	15844	-0.31635	1.49444e-169
13	FIGLA	FIGLA_MA0820.1	11059	0.29744	1806	0.45078	3372	-0.38135	5.01474e-167
		FIGLA_DBD	11059	0.29744	1806	0.45078	3372	-0.38135	5.01474e-167
14	KLF5	KLF5_MA0599.1	65504	0.70064	25367	0.76831	31923	-0.22108	7.20272e-167
		KLF1_MOUSE.H11MO.0.A	57609	0.71144	23068	0.77235	28464	-0.22115	8.44126e-167
		KLF1_HUMAN.H11MO.0.A	58559	0.74663	24497	0.80538	30022	-0.22965	1.25957e-165
		KLF12_HUMAN.H11MO.0.C	50722	0.90548	25191	0.95481	30244	-0.24705	2.90284e-165
15	KLF3	KLF3_HUMAN.H11MO.0.B	68574	0.79764	30819	0.833	36188	-0.21345	4.89921e-165
		KLF3_MOUSE.H11MO.0.A	68574	0.79764	30819	0.833	36188	-0.21345	4.89921e-165
16	KLF9	KLF9_HUMAN.H11MO.0.C	47545	0.82417	21532	0.8821	26373	-0.24111	1.77171e-164
17	ESRRB	ERR2_HUMAN.H11MO.0.A	15528	0.27894	2306	0.41183	4155	-0.31775	1.28476e-163
18	KLF16	KLF16_DBD	49830	0.68841	18830	0.7519	23558	-0.21045	2.46395e-162
		KLF16_MA0741.1	49830	0.68841	18830	0.7519	23558	-0.21045	2.46395e-162
19	SP3	SP3_MA0746.1	47238	0.70225	18285	0.77655	23343	-0.23063	5.96196e-162
		SP3_DBD	47238	0.70225	18285	0.77655	23343	-0.23063	5.96196e-162
20	KLF14	KLF14_DBD	24854	0.92801	12127	1.01255	15504	-0.29812	8.40348e-162
		KLF14_MA0740.1	24854	0.92801	12127	1.01255	15504	-0.29812	8.40348e-162
		KLF4_MOUSE.H11MO.0.A	51365	0.63797	18022	0.7205	23757	-0.21924	1.45361e-160
		KLF5_HUMAN.H11MO.0.A	60210	0.62196	21204	0.69256	26829	-0.206	7.64989e-160
21	TBX5	TBX5_DBD_1	13545	0.29802	2036	0.46145	4133	-0.35727	7.24263e-159
		TBX5_MA0807.1	13545	0.29802	2036	0.46145	4133	-0.35727	7.24263e-159
22	ASCL1	ASCL1_MOUSE.H11MO.0.A	24325	0.41832	6261	0.50666	8282	-0.2139	7.48674e-159
23	SP8	SP8_DBD	39458	0.67657	14627	0.74974	18718	-0.22386	1.02897e-157
		SP8_MA0747.1	39458	0.67657	14627	0.74974	18718	-0.22386	1.02897e-157
24	ESRRA	ESRRA_DBD_4	12293	0.26364	1672	0.39798	3131	-0.31309	7.26072e-157
		ERR1_MOUSE.H11MO.0.A	15939	0.28211	2402	0.40756	4150	-0.29345	7.8377e-157
25	HTF4	HTF4_MOUSE.H11MO.0.A	27231	0.40249	6659	0.49825	9133	-0.22768	1.06097e-156
26	NR2F2	NR2F2_MA1111.1	13679	0.25646	1794	0.40074	3600	-0.3127	3.16736e-156
		KLF5_MOUSE.H11MO.0.A	68115	0.66821	25803	0.72111	31515	-0.19043	3.27072e-156
		ASCL1_HUMAN.H11MO.0.A	24578	0.39401	5936	0.49448	8199	-0.24957	2.0223e-155
27	Pou5f1	PO5F1_HUMAN.H11MO.0.A	22888	0.22836	2551	0.36637	5541	-0.23914	1.44897e-154
28	CTCF	CTCFL_MOUSE.H11MO.0.A	31168	0.84579	18293	0.89254	20759	-0.20796	1.46916e-154
		CTCFL_HUMAN.H11MO.0.A	30764	0.81507	17488	0.86716	19957	-0.20513	2.87087e-154
29	NR4A1	NR4A1_MA1112.1	12594	0.27365	1804	0.40921	3339	-0.30142	3.86063e-154
30	RXRG	RXRG_MOUSE.H11MO.0.B	20897	0.31472	3554	0.39957	5170	-0.21533	4.21508e-154
		SP1_MA0079.3	74370	0.76697	31671	0.79099	36431	-0.15853	1.01118e-153
31	COT2	COT2_HUMAN.H11MO.0.A	19211	0.31444	3348	0.41422	5210	-0.21348	1.35492e-153
		SP1_HUMAN.H11MO.0.A	72479	0.89241	37624	0.88574	40895	-0.18112	1.70046e-153
		CTCF_MA0139.1	28518	0.69095	14285	0.76875	16898	-0.19971	3.79664e-153
32	ESRRG	Esrrg_MA0643.1	11711	0.26143	1588	0.39475	2990	-0.31446	1.03818e-152
		ESRRG_full_3	11711	0.26143	1588	0.39475	2990	-0.31446	1.03818e-152
		ERR3_MOUSE.H11MO.0.C	16144	0.30862	2735	0.41883	4348	-0.26485	6.31888e-152
		CTCF_MOUSE.H11MO.0.A	29837	0.78789	16796	0.84425	19220	-0.2002	9.11736e-152
		ESRRA_DBD_1	12012	0.26686	1680	0.40361	3150	-0.3214	1.30039e-151
		CTCF_HUMAN.H11MO.0.A	29077	0.7448	15599	0.81108	18085	-0.19979	2.69049e-151
33	E2F4	E2F4_MOUSE.H11MO.0.A	35271	1.00795	19398	1.01142	21540	-0.18251	7.92861e-151
		KLF4_MA0039.3	20230	0.45042	5249	0.54497	7272	-0.2197	8.63248e-151
		KLF13_full	12394	0.76023	4928	0.86757	6706	-0.29552	1.05128e-150
		KLF13_MA0657.1	12394	0.76023	4928	0.86757	6706	-0.29552	1.05128e-150
		ERR1_HUMAN.H11MO.0.A	15459	0.28745	2374	0.40706	4043	-0.27905	1.06757e-150
		SP3_MOUSE.H11MO.0.B	81651	0.81936	38522	0.81936	42381	-0.15955	1.93329e-150
		SP3_HUMAN.H11MO.0.B	81651	0.81936	38522	0.81936	42381	-0.15955	1.93329e-150
		CTCF_full	18944	0.76951	10832	0.87162	13030	-0.25716	5.90693e-150
34	NR5A2	NR5A2_HUMAN.H11MO.0.B	16703	0.33409	3152	0.42699	4623	-0.2345	7.20876e-150
		ERR2_MOUSE.H11MO.0.A	18294	0.25937	2408	0.36033	4056	-0.24431	1.53468e-149
35	KLF6	KLF6_HUMAN.H11MO.0.A	75671	0.70459	30950	0.72303	34736	-0.1438	4.73157e-149
		KLF6_MOUSE.H11MO.0.B	75671	0.70459	30950	0.72303	34736	-0.1438	4.73157e-149
		ERR3_HUMAN.H11MO.0.B	10331	0.27845	1540	0.40911	2759	-0.312	8.54484e-149
36	SP2	SP2_MA0516.1	68161	0.83016	31264	0.84628	35400	-0.16826	3.11214e-148
		CTCFL_MA1102.1	27567	0.76321	14249	0.81476	16415	-0.18626	1.11575e-147
37	RXRA	RXRA_MOUSE.H11MO.0.A	22012	0.30499	3584	0.39348	5332	-0.21738	1.31885e-147
38	STF1	STF1_MOUSE.H11MO.0.B	22677	0.33786	4284	0.42928	6172	-0.2271	2.70905e-147
		STF1_HUMAN.H11MO.0.B	22677	0.33786	4284	0.42928	6172	-0.2271	2.70905e-147
		Nr5a2_MA0505.1	21591	0.29881	3487	0.39913	5441	-0.24119	2.97206e-147
		NR5A2_MOUSE.H11MO.0.A	16866	0.32653	3114	0.42357	4620	-0.23823	6.85863e-147
		NR2F1_DBD_1	12914	0.31475	2156	0.41213	3315	-0.21114	1.46879e-146
39	SOX2	Pou5f1+Sox2_MA0142.1	24217	0.23014	2742	0.35548	5618	-0.20784	2.75541e-146
		ESRRB_MA0141.3	12596	0.26936	1779	0.38144	3075	-0.26099	9.82857e-146
		ESRRB_DBD	12596	0.26936	1779	0.38144	3075	-0.26099	9.82857e-146
		SP2_MOUSE.H11MO.0.B	79668	0.8902	42431	0.86392	44346	-0.14862	1.35481e-145
		SP2_HUMAN.H11MO.0.A	79668	0.8902	42431	0.86392	44346	-0.14862	1.35481e-145
		COT2_MOUSE.H11MO.0.A	17599	0.30887	3042	0.42025	4896	-0.23384	2.39237e-145
		PO5F1_MOUSE.H11MO.0.A	25179	0.21755	2551	0.33964	5568	-0.20659	5.51083e-145
40	SP4	SP4_HUMAN.H11MO.0.A	76220	0.75451	32399	0.77033	36469	-0.14404	1.11744e-144

## Sheet: BGI_TOBIAS_Top40
RANK	Non-Redundant TF	motif_id	total_tfbs	MEF_BGI_mean_score	MEF_BGI_bound	mESC_BGI_mean_score	mESC_BGI_bound	MEF_BGI_mESC_BGI_change	MEF_BGI_mESC_BGI_pvalue
1	TCF4	TCF4_MA0830.1	13435	0.26159	1684	0.49258	4365	-0.57318	3.8e-185
		TCF4_DBD	13435	0.26159	1684	0.49258	4365	-0.57318	3.8e-185
		TCF4_full	14002	0.26288	1759	0.5022	4708	-0.57262	1.1e-184
2	SNAI2	SNAI2_MOUSE.H11MO.0.A	15273	0.28714	2351	0.49677	5078	-0.52833	1.8e-182
		SNAI2_DBD	15039	0.28021	2236	0.49245	4967	-0.53929	2e-182
		SNAI2_MA0745.1	15039	0.28021	2236	0.49245	4967	-0.53929	2e-182
3	TCF3	TCF3_MA0522.2	13257	0.26099	1688	0.49199	4348	-0.57917	2.3e-182
		TCF3_DBD	13257	0.26099	1688	0.49199	4348	-0.57917	2.3e-182
		SNAI2_HUMAN.H11MO.0.A	14849	0.28596	2268	0.49693	4941	-0.53789	2.1e-180
4	MESP1	MESP1_DBD	13358	0.25895	1677	0.48654	4310	-0.57517	7.4e-179
5	SNAI1	SNAI1_HUMAN.H11MO.0.C	15161	0.31906	2699	0.51207	5274	-0.48007	3.5e-178
		SNAI1_MOUSE.H11MO.0.C	15161	0.31906	2699	0.51207	5274	-0.48007	3.5e-178
		ID4_MA0824.1	13043	0.25696	1601	0.48113	4083	-0.56314	4.9e-178
		ID4_DBD	13043	0.25696	1601	0.48113	4083	-0.56314	4.9e-178
6	ZEB1	ZEB1_MA0103.3	17973	0.30832	3015	0.52161	6201	-0.53124	5.8e-178
7	KLF1	Klf1_MA0493.1	36427	0.55091	11096	0.7047	17055	-0.32182	5e-177
8	ITF2	ITF2_MOUSE.H11MO.0.B	12605	0.25428	1520	0.48073	3947	-0.57059	1.5e-173
9	SP1	SP1_DBD	49867	0.72796	20084	0.84113	27251	-0.29867	1.9e-172
		KLF1_HUMAN.H11MO.0.A	61359	0.68759	24057	0.76257	30346	-0.24194	4.4e-172
10	KLF4	KLF4_HUMAN.H11MO.0.A	48873	0.65061	17806	0.75702	24127	-0.27924	5.6e-171
11	SP4	SP4_full	34707	0.82878	15608	0.94017	20763	-0.30883	8.7e-171
		SP4_MA0685.1	34707	0.82878	15608	0.94017	20763	-0.30883	8.7e-171
12	KLF12	Klf12_DBD	23693	0.69844	8982	0.8552	13172	-0.3611	4.5e-170
		Klf12_MA0742.1	23693	0.69844	8982	0.8552	13172	-0.3611	4.5e-170
13	KLF5	KLF5_MA0599.1	68650	0.64866	25104	0.7333	32548	-0.23452	1.1e-168
14	SP3	SP3_MA0746.1	49879	0.64691	18241	0.73758	24035	-0.24303	8.9e-168
		SP3_DBD	49879	0.64691	18241	0.73758	24035	-0.24303	8.9e-168
		ZEB1_HUMAN.H11MO.0.A	15678	0.27795	2164	0.4539	4460	-0.43788	2.3e-167
		ZEB1_MOUSE.H11MO.0.B	15678	0.27795	2164	0.4539	4460	-0.43788	2.3e-167
		KLF12_HUMAN.H11MO.0.C	53322	0.82578	24911	0.89143	30421	-0.25648	1.3e-166
15	KLF16	KLF16_MA0741.1	52060	0.63434	18526	0.71636	23990	-0.22786	2e-165
		KLF16_DBD	52060	0.63434	18526	0.71636	23990	-0.22786	2e-165
		KLF4_MOUSE.H11MO.0.A	54854	0.59719	18456	0.69326	24775	-0.22731	4.5e-165
		KLF5_HUMAN.H11MO.0.A	63821	0.58107	21286	0.66623	27775	-0.21626	7.8e-165
16	SP8	SP8_MA0747.1	41878	0.62197	14561	0.71205	19291	-0.23887	2.7e-164
		SP8_DBD	41878	0.62197	14561	0.71205	19291	-0.23887	2.7e-164
17	KLF14	KLF14_DBD	26286	0.85556	12311	0.95699	16003	-0.30676	2.4e-163
		KLF14_MA0740.1	26286	0.85556	12311	0.95699	16003	-0.30676	2.4e-163
		SP1_HUMAN.H11MO.0.A	74440	0.79288	34556	0.81216	38590	-0.20364	9.7e-163
19	KLF9	KLF9_HUMAN.H11MO.0.C	49925	0.74945	21088	0.82682	26586	-0.25609	1.4e-162
20	ESRRA	ERR1_HUMAN.H11MO.0.A	16294	0.28556	2454	0.4143	4300	-0.29158	3.8e-162
		ERR1_MOUSE.H11MO.0.A	16823	0.27696	2449	0.41218	4384	-0.30874	5.2e-162
		KLF1_MOUSE.H11MO.0.A	60450	0.65556	22680	0.73312	28833	-0.23493	5.3e-162
		KLF5_MOUSE.H11MO.0.A	71915	0.61968	25683	0.68832	32078	-0.20373	9.9e-162
21	FIGLA	FIGLA_DBD	11443	0.29478	1812	0.45091	3426	-0.3828	1.2e-161
		FIGLA_MA0820.1	11443	0.29478	1812	0.45091	3426	-0.3828	1.2e-161
		ESRRA_DBD_4	12825	0.26243	1731	0.4086	3355	-0.32765	3.7e-160
22	ESRRB	ERR2_HUMAN.H11MO.0.A	16367	0.27286	2341	0.41628	4379	-0.33322	1.4e-159
23	Pou5f1	PO5F1_HUMAN.H11MO.0.A	23366	0.23068	2708	0.38261	5922	-0.25908	5.2e-159
24	TBX5	TBX5_MA0807.1	14309	0.29472	2113	0.46829	4443	-0.36527	6.2e-159
		TBX5_DBD_1	14309	0.29472	2113	0.46829	4443	-0.36527	6.2e-159
25	KLF3	KLF3_HUMAN.H11MO.0.B	71650	0.72537	29804	0.77923	35885	-0.22367	7.7e-159
		KLF3_MOUSE.H11MO.0.A	71650	0.72537	29804	0.77923	35885	-0.22367	7.7e-159
26	ASCL1	ASCL1_MOUSE.H11MO.0.A	25518	0.4001	6234	0.49337	8365	-0.21965	6.2e-158
27	CTCF	CTCF_full	20134	0.75782	11565	0.85577	13793	-0.233	1.5e-157
28	SP2	SP2_MA0516.1	71123	0.75736	30366	0.79097	35138	-0.18037	2.1e-157
29	NR5A2	NR5A2_MOUSE.H11MO.0.A	17930	0.3232	3230	0.4256	4828	-0.24552	2.9e-157
		ASCL1_HUMAN.H11MO.0.A	25864	0.3807	5959	0.4855	8369	-0.25391	3.7e-156
		SP3_MOUSE.H11MO.0.B	84066	0.73664	36038	0.75862	40568	-0.178	6.9e-156
		SP3_HUMAN.H11MO.0.B	84066	0.73664	36038	0.75862	40568	-0.178	6.9e-156
30	NR2F2	NR2F2_MA1111.1	14513	0.25758	1902	0.40886	3879	-0.31979	1.2e-155
		ESRRA_DBD_1	12609	0.26576	1746	0.41196	3351	-0.33186	1.5e-155
		SP1_MA0079.3	77117	0.7061	30751	0.74585	36186	-0.171	3.6e-155
31	HTF4	HTF4_MOUSE.H11MO.0.A	29169	0.39076	6831	0.49394	9684	-0.23618	8.3e-155
		CTCFL_HUMAN.H11MO.0.A	32472	0.76342	17694	0.82584	20228	-0.19697	1.1e-154
		CTCF_MA0139.1	30383	0.6786	15226	0.75567	17869	-0.18633	1.1e-154
		PO5F1_MOUSE.H11MO.0.A	25756	0.22023	2765	0.35444	5959	-0.22217	1.6e-154
		SP2_HUMAN.H11MO.0.A	81348	0.78369	38083	0.78483	40812	-0.16936	2.1e-154
		SP2_MOUSE.H11MO.0.B	81348	0.78369	38083	0.78483	40812	-0.16936	2.1e-154
32	ESRRG	ERR3_MOUSE.H11MO.0.C	16930	0.30284	2763	0.42258	4554	-0.27814	5.6e-154
		CTCFL_MOUSE.H11MO.0.A	32870	0.78423	18365	0.84323	20880	-0.20291	1.3e-153
33	SOX2	Pou5f1+Sox2_MA0142.1	24644	0.23214	2878	0.37124	6014	-0.2291	3.6e-153
34	NR4A1	NR4A1_MA1112.1	13301	0.27076	1859	0.41482	3525	-0.3137	8.3e-153
		CTCF_MOUSE.H11MO.0.A	31757	0.74543	17263	0.80843	19682	-0.18812	1.2e-152
		ERR3_HUMAN.H11MO.0.B	10881	0.27654	1591	0.41509	2925	-0.31526	2.5e-152
		ESRRG_full_3	12259	0.26059	1653	0.40407	3190	-0.32553	2.7e-152
		Esrrg_MA0643.1	12259	0.26059	1653	0.40407	3190	-0.32553	2.7e-152
35	ZN281	ZN281_MOUSE.H11MO.0.A	71112	0.53482	22227	0.57454	26080	-0.14435	3.2e-152
36	RXRG	RXRG_MOUSE.H11MO.0.B	22083	0.30957	3653	0.40248	5444	-0.22675	1.3e-151
		Nr5a2_MA0505.1	22851	0.29276	3571	0.40007	5687	-0.24953	4.2e-151
		SP4_HUMAN.H11MO.0.A	79831	0.68962	31402	0.72235	36072	-0.15623	4.3e-151
		SP4_MOUSE.H11MO.0.B	79831	0.68962	31402	0.72235	36072	-0.15623	4.3e-151
		ESRRB_DBD	13268	0.2667	1853	0.38618	3238	-0.26929	4.7e-151
		ESRRB_MA0141.3	13268	0.2667	1853	0.38618	3238	-0.26929	4.7e-151
37	STF1	STF1_HUMAN.H11MO.0.B	23925	0.33069	4383	0.42914	6380	-0.23661	2e-150
		STF1_MOUSE.H11MO.0.B	23925	0.33069	4383	0.42914	6380	-0.23661	2e-150
38	NANOG	NANOG_HUMAN.H11MO.0.A	27782	0.22922	3189	0.35515	6425	-0.20044	5.8e-150
		ERR2_MOUSE.H11MO.0.A	19140	0.25718	2506	0.36651	4268	-0.26153	5.7e-149
39	COT2	COT2_MOUSE.H11MO.0.A	18651	0.30842	3167	0.42354	5122	-0.23797	8.5e-149
		KLF9_MA1107.1	43185	0.45512	10854	0.53792	14906	-0.17452	9.4e-149
		NR5A2_HUMAN.H11MO.0.B	17663	0.32654	3218	0.42818	4828	-0.24681	1.7e-148
40	KLF6	KLF6_MOUSE.H11MO.0.B	79118	0.64464	29903	0.67896	34335	-0.15927	1.8e-148
